# Supplementary material for: Melanins from the Lichens Lobaria pulmonaria and Lobaria retigera as Eco-Friendly Adsorbents of Synthetic Dyes
Source: Int J Mol Sci. 2022 Dec 9;23(24):15605. doi: 10.3390/ijms232415605 (PMC9779828; doi:10.3390/ijms232415605)
Supplement: Supplementary file 1 [file ijms-23-15605-s001.zip]

Archive with 4 entries (4 files):
- Supplementary data Table S3.pdf
- Supplementary data Table S2.pdf
- Supplementary data Figure S1.pdf
- Supplementary data Table S1.pdf
